# Supplementary material for: Subpopulations of neurons in the perirhinal cortex enable both modality-specific and modality-invariant recognition of objects
Source: PLoS Biol. 2024 Jun 26;22(6):e3002713. doi: 10.1371/journal.pbio.3002713 (PMC11233021; doi:10.1371/journal.pbio.3002713)
Supplement: S1 Data — (XLSX) [file pbio.3002713.s015.xlsx]

## Sheet: Fig 2C
Correctness in V1 session
RatID	B1	B2	B3	B4	B5	B6
rat1	85	70	70	70	75	85
rat2	80	75	55	60	70	70
rat3	80	100	80	90	75	85
rat4	75	40	60	75	90	80
rat5	90	75	75	70	80	75
rat6	75	60	80	75	80	50
Correctness in A1 session
RatID	B1	B2	B3	B4	B5	B6
rat1	90	65	60	75	75	55
rat2	55	75	75	85	80	60
rat3	75	75	80	85	65	95
rat4	75	90	65	70	75	80
rat5	80	55	75	85	70	80
rat6	70	90	75	65	75	60

## Sheet: Fig 2F
RatID	Drug	StimulusCondition	Correctness
rat1	PBS	Multimodal	90
rat1	MUS	Multimodal	77.5
rat1	PBS	Visual	74
rat1	MUS	Visual	65
rat1	PBS	Auditory	67
rat1	MUS	Auditory	51
rat1	PBS	Control	90.8333
rat1	MUS	Control	78.3333
rat2	PBS	Multimodal	80.8333
rat2	MUS	Multimodal	64.1667
rat2	PBS	Visual	66
rat2	MUS	Visual	50
rat2	PBS	Auditory	74
rat2	MUS	Auditory	63
rat2	PBS	Control	84.1667
rat2	MUS	Control	80.8333
rat3	PBS	Multimodal	90
rat3	MUS	Multimodal	85.8333
rat3	PBS	Visual	86
rat3	MUS	Visual	54
rat3	PBS	Auditory	81
rat3	MUS	Auditory	74
rat3	PBS	Control	93.3333
rat3	MUS	Control	93.3333
rat4	PBS	Multimodal	86.6667
rat4	MUS	Multimodal	58.6777
rat4	PBS	Visual	68
rat4	MUS	Visual	72
rat4	PBS	Auditory	76
rat4	MUS	Auditory	78
rat4	PBS	Control	86.6667
rat4	MUS	Control	88.4298
rat5	PBS	Multimodal	85.8333
rat5	MUS	Multimodal	57.1429
rat5	PBS	Visual	75
rat5	MUS	Visual	46
rat5	PBS	Auditory	74
rat5	MUS	Auditory	75
rat5	PBS	Control	89.1667
rat5	MUS	Control	95
rat6	PBS	Multimodal	80.8333
rat6	MUS	Multimodal	74.7899
rat6	PBS	Visual	69.3069
rat6	MUS	Visual	67
rat6	PBS	Auditory	73
rat6	MUS	Auditory	51
rat6	PBS	Control	87.6033
rat6	MUS	Control	90

## Sheet: Fig 2G
RatID	Drug	StimulusCondition	LatencyMedian(s)
rat1	PBS	Multimodal	5.845
rat1	MUS	Multimodal	5.56
rat1	PBS	Visual	6.52
rat1	MUS	Visual	3.5
rat1	PBS	Auditory	5.165
rat1	MUS	Auditory	4.115
rat1	PBS	Control	6.72
rat1	MUS	Control	4.475
rat2	PBS	Multimodal	3.45
rat2	MUS	Multimodal	3.52
rat2	PBS	Visual	3.45
rat2	MUS	Visual	3.56
rat2	PBS	Auditory	3.35
rat2	MUS	Auditory	3.19
rat2	PBS	Control	4.22
rat2	MUS	Control	3.36
rat3	PBS	Multimodal	3.225
rat3	MUS	Multimodal	3.99
rat3	PBS	Visual	3.49
rat3	MUS	Visual	3.365
rat3	PBS	Auditory	4.405
rat3	MUS	Auditory	4.27
rat3	PBS	Control	7.815
rat3	MUS	Control	5.865
rat4	PBS	Multimodal	4.38
rat4	MUS	Multimodal	3.31
rat4	PBS	Visual	3.525
rat4	MUS	Visual	3.325
rat4	PBS	Auditory	3.725
rat4	MUS	Auditory	3.555
rat4	PBS	Control	3.61
rat4	MUS	Control	3.61
rat5	PBS	Multimodal	5.985
rat5	MUS	Multimodal	9.815
rat5	PBS	Visual	3.965
rat5	MUS	Visual	7.85
rat5	PBS	Auditory	4.52
rat5	MUS	Auditory	3.735
rat5	PBS	Control	8.88
rat5	MUS	Control	8.565
rat6	PBS	Multimodal	3.05
rat6	MUS	Multimodal	3.29
rat6	PBS	Visual	3.01
rat6	MUS	Visual	3.01
rat6	PBS	Auditory	3.39
rat6	MUS	Auditory	3.11
rat6	PBS	Control	3.13
rat6	MUS	Control	3.07

## Sheet: Fig 2H
RatID	Drug	StimulusCondition	NosepokeAttempts
rat1	PBS	Multimodal	0.9
rat1	MUS	Multimodal	0.775
rat1	PBS	Visual	0.74
rat1	MUS	Visual	0.65
rat1	PBS	Auditory	0.67
rat1	MUS	Auditory	0.51
rat1	PBS	Control	0.908333
rat1	MUS	Control	0.783333
rat2	PBS	Multimodal	0.808333
rat2	MUS	Multimodal	0.641667
rat2	PBS	Visual	0.66
rat2	MUS	Visual	0.5
rat2	PBS	Auditory	0.74
rat2	MUS	Auditory	0.63
rat2	PBS	Control	0.841667
rat2	MUS	Control	0.808333
rat3	PBS	Multimodal	0.9
rat3	MUS	Multimodal	0.858333
rat3	PBS	Visual	0.86
rat3	MUS	Visual	0.54
rat3	PBS	Auditory	0.81
rat3	MUS	Auditory	0.74
rat3	PBS	Control	0.933333
rat3	MUS	Control	0.933333
rat4	PBS	Multimodal	0.866667
rat4	MUS	Multimodal	0.586777
rat4	PBS	Visual	0.68
rat4	MUS	Visual	0.72
rat4	PBS	Auditory	0.76
rat4	MUS	Auditory	0.78
rat4	PBS	Control	0.866667
rat4	MUS	Control	0.884298
rat5	PBS	Multimodal	0.858333
rat5	MUS	Multimodal	0.571429
rat5	PBS	Visual	0.75
rat5	MUS	Visual	0.46
rat5	PBS	Auditory	0.74
rat5	MUS	Auditory	0.75
rat5	PBS	Control	0.891667
rat5	MUS	Control	0.95
rat6	PBS	Multimodal	0.808333
rat6	MUS	Multimodal	0.747899
rat6	PBS	Visual	0.693069
rat6	MUS	Visual	0.67
rat6	PBS	Auditory	0.73
rat6	MUS	Auditory	0.51
rat6	PBS	Control	0.876033
rat6	MUS	Control	0.9

## Sheet: Fig 3D
RatID	StimulusCondition	Correctness
rat7	Multimodal	85
rat7	Visual	61
rat7	Auditory	68
rat7	Control	86
rat8	Multimodal	89
rat8	Visual	67
rat8	Auditory	76
rat8	Control	98
rat9	Multimodal	78
rat9	Visual	71
rat9	Auditory	52
rat9	Control	97
rat10	Multimodal	77
rat10	Visual	73
rat10	Auditory	81
rat10	Control	100
rat11	Multimodal	80
rat11	Visual	71
rat11	Auditory	53
rat11	Control	100
rat12	Multimodal	75
rat12	Visual	77
rat12	Auditory	60
rat12	Control	98
rat13	Multimodal	75
rat13	Visual	53
rat13	Auditory	67
rat13	Control	91
rat14	Multimodal	95
rat14	Visual	60
rat14	Auditory	79
rat14	Control	93

## Sheet: Fig 4E
CellID	PeakSelectivityTime	SelectivityDuration
6	650-900	120
8	400-650	60
13	0-200	90
16	400-650	80
18	0-200	60
27	200-400	110
28	400-650	90
30	200-400	110
33	0-200	70
35	400-650	70
40	400-650	70
50	400-650	170
52	400-650	60
62	400-650	120
63	400-650	60
66	400-650	130
70	650-900	70
82	650-900	50
84	400-650	80
85	400-650	120
86	200-400	60
87	0-200	50
175	200-400	100
183	200-400	60
185	650-900	120
193	200-400	60
194	0-200	100
195	650-900	60
197	400-650	60
198	0-200	80
200	650-900	50
201	400-650	170
202	0-200	230
203	0-200	70
204	650-900	80
205	400-650	50
211	0-200	60
217	650-900	120
237	650-900	60
238	400-650	50
242	0-200	150
247	0-200	290
255	400-650	90
258	400-650	70
263	400-650	100
268	200-400	60
271	650-900	80
273	400-650	50
274	400-650	160
276	400-650	60
286	650-900	100
287	0-200	90
292	650-900	120
313	650-900	70
314	200-400	80
322	0-200	80
325	0-200	80
336	0-200	60
343	650-900	120
344	0-200	50
349	400-650	60
350	650-900	70
351	650-900	60
356	0-200	90
357	0-200	60
359	650-900	120
987	650-900	80
993	0-200	60
995	400-650	70
996	400-650	60
998	400-650	80
999	400-650	140
1001	400-650	60
1017	0-200	90
1020	400-650	60
1024	400-650	260
1025	200-400	330
1026	650-900	80
1027	400-650	50
1028	200-400	140
1029	200-400	70
1033	0-200	360
1050	400-650	190
1051	400-650	90
1052	650-900	200
1057	400-650	180
1080	200-400	210
1081	400-650	120
1085	400-650	110
1103	650-900	100
1105	400-650	180
1106	650-900	150
1325	400-650	300
1327	650-900	50
1330	400-650	330
1335	0-200	100
1336	400-650	70
1339	400-650	90
1340	650-900	190
1341	200-400	90
1343	650-900	360
1345	650-900	70
1358	400-650	50
1361	200-400	50
1362	650-900	100
1363	200-400	520
1383	650-900	60
1391	400-650	400
1392	0-200	150
1401	650-900	470
1411	400-650	110
1413	400-650	310
1414	0-200	310
1421	650-900	190
1533	650-900	70
1534	0-200	60
1536	650-900	70
1576	0-200	80
1579	650-900	80
1646	200-400	60
1822	400-650	60
1908	650-900	120
2188	650-900	50
2190	650-900	70
2192	200-400	60
2199	650-900	160
2222	650-900	60
2227	650-900	70
2246	400-650	100
2261	650-900	80
2263	400-650	140
2267	400-650	90
2269	400-650	90
2273	200-400	60
2289	650-900	70
2311	650-900	160
2335	400-650	100
2336	400-650	90
2349	650-900	70
2352	650-900	110
2353	650-900	90
2356	650-900	130
2371	0-200	130
2373	650-900	60
2376	650-900	50
2380	400-650	90
2385	400-650	110
2402	400-650	80
2403	200-400	60

## Sheet: Fig 5D
CellID	β1	β2
6	0.0724069	-0.0993147
8	0.0353894	-0.113889
13	-0.0376731	0.666328
16	-0.0689983	0.185261
18	0.144595	0.0337824
27	-0.0340382	0.498586
28	-0.0194442	0.119199
30	0.0415425	0.0837483
33	0.0630945	0.199127
35	0.0717182	-0.213583
40	0.108391	0.0328986
50	0.0665757	0.0874001
52	-0.0372228	0.1524
62	0.0876906	0.0305739
63	0.153944	0.399264
66	0.247864	-0.0388228
70	0.0583905	0.141357
82	0.00541859	0.0953388
84	-0.0552729	0.127562
85	0.102973	0.0134666
86	0.36025	-0.096731
87	-0.0430648	0.255927
175	0.0415533	0.191749
183	-0.201177	0.344299
185	0.18833	0.0700629
193	0.137651	-0.260726
194	0.288623	0.182204
195	0.187164	-0.307991
197	0.0529656	0.00937241
198	0.0578346	-0.0218986
200	-0.0316962	0.219376
201	0.119105	0.190567
202	0.000101927	0.702788
203	0.118185	0.240824
204	0.10166	0.037303
205	0.0663921	-0.187413
211	-0.106703	0.0341476
217	0.185992	-0.0729256
237	0.0627485	0.085475
238	0.0365516	-0.0483734
242	0.146493	0.63775
247	0.0484546	0.0551764
255	-0.00459224	0.183764
258	0.216853	-0.171992
263	0.243772	-0.266858
268	-0.0614563	0.0827541
271	0.0266138	-0.0752137
273	0.0977184	0.152719
274	0.161503	0.253604
276	0.347574	-0.169584
286	0.109676	-0.247877
287	0.0294122	-0.0399063
292	-0.000700373	0.285761
313	0.0789362	-0.256101
314	0.0793711	0.107908
322	-0.0814679	0.141628
325	0.0254863	0.0739657
336	0.225908	-0.144887
343	0.0387908	0.201782
344	0.0683865	0.22784
349	0.127255	-0.189881
350	0.127876	0.0858722
351	-0.0501986	0.25438
356	-0.0510375	0.381094
357	0.0866704	0.0626396
359	0.0811884	-0.263099
987	0.137409	0.129074
993	0.100706	0.075242
995	0.0024457	0.0790506
996	-0.0870624	0.12496
998	0.161251	-0.112224
999	0.146434	-0.125971
1001	0.082272	0.0586997
1017	0.0337566	0.190057
1020	-0.0209837	0.0381689
1024	-0.132934	0.137789
1025	-0.178568	0.562471
1026	0.0519569	-0.00517262
1027	0.131407	0.0629365
1028	0.196947	0.323501
1029	0.0489968	0.442404
1033	-0.0669053	0.340983
1050	0.122804	-0.0726999
1051	-0.0228674	0.541108
1052	-0.16699	0.196207
1057	-0.00339834	-0.0244126
1080	0.0677595	0.5045
1081	-0.030622	0.0907474
1085	0.0375979	0.117296
1103	0.00665478	0.194594
1105	0.0522577	0.147732
1106	0.182929	-0.13489
1325	0.0481918	0.191001
1327	0.113483	-0.0664157
1330	0.0519398	0.400277
1335	-0.194611	0.173008
1336	-0.183158	0.449303
1339	0.126438	0.150394
1340	0.103703	0.301103
1341	0.0234949	-0.111274
1343	0.0823222	0.494378
1345	0.345429	0.218696
1358	-0.060576	0.244493
1361	-0.107298	0.330796
1362	0.0339478	0.0350883
1363	-0.0997334	0.601934
1383	-0.159996	0.237267
1391	-0.00472217	0.533698
1392	0.137198	-0.161229
1401	0.0188659	0.659268
1411	0.0571444	0.0400524
1413	-0.122344	0.607244
1414	-0.128955	0.802061
1421	0.192631	-0.163452
1533	0.15116	-0.0380039
1534	0.110087	-0.00117042
1536	0.0903456	0.00982619
1576	0.0608972	0.0157158
1579	0.203378	0.246705
1646	0.0764128	-0.080026
1822	-0.0437704	-0.0244362
1908	0.13828	0.126365
2188	0.260022	0.101493
2190	-0.00257713	0.113207
2192	0.146356	-0.0279636
2199	0.0607678	0.176345
2222	0.129089	-0.066681
2227	0.14901	-0.0312689
2246	0.229324	-0.0851311
2261	0.15483	0.125932
2263	-0.0354374	0.0343527
2267	0.0812155	0.0586135
2269	-0.101322	0.208544
2273	0.0562938	-0.074591
2289	0.206266	0.0574387
2311	0.189755	0.167087
2335	0.0121209	-0.144584
2336	-0.0793024	0.410238
2349	0.0491309	0.127812
2352	0.0923084	0.21559
2353	0.0524868	-0.00794915
2356	0.255936	0.00803604
2371	0.104962	-0.162558
2373	0.245492	-0.0950698
2376	0.0156245	0.128475
2380	0.0197055	-0.0096661
2385	0.184997	0.044401
2402	0.267682	0.0628647
2403	-0.0613614	0.183219

## Sheet: Fig 7B
Rat7		Predicted condition
		Boy-VA	Boy-V	Boy-A	Egg-VA	Egg-V	Egg-A
Actual condition	Boy-VA	0.0583333	0.0106667	0.047	0.023	0.008	0.0196667
	Boy-V	0.0253333	0.0443333	0.014	0.0116667	0.064	0.00733333
	Boy-A	0.0646667	0.00366667	0.047	0.0233333	0.00633333	0.0216667
	Egg-VA	0.018	0.000666667	0.0186667	0.0573333	0.0106667	0.0613333
	Egg-V	0.00366667	0.021	0.004	0.013	0.113667	0.0113333
	Egg-A	0.0193333	0.00133333	0.0166667	0.0646667	0.0116667	0.053
Rat8		Predicted condition
		Boy-VA	Boy-V	Boy-A	Egg-VA	Egg-V	Egg-A
Actual condition	Boy-VA	0.0626667	0.003	0.072	0.0193333	0.000666667	0.009
	Boy-V	0.007	0.064	0.0116667	0.0173333	0.0436667	0.023
	Boy-A	0.0656667	0.001	0.0593333	0.0246667	0.000333333	0.0156667
	Egg-VA	0.0216667	0.004	0.033	0.0593333	0.011	0.0376667
	Egg-V	0.00566667	0.0333333	0.00466667	0.033	0.0543333	0.0356667
	Egg-A	0.009	0.00566667	0.0273333	0.05	0.0116667	0.063
Rat10		Predicted condition
		Boy-VA	Boy-V	Boy-A	Egg-VA	Egg-V	Egg-A
Actual condition	Boy-VA	0.09	0.00533333	0.0426667	0.02	0.00233333	0.00633333
	Boy-V	0.016	0.0773333	0.01	0.016	0.028	0.0193333
	Boy-A	0.0753333	0.006	0.064	0.0126667	0.002	0.00666667
	Egg-VA	0.0363333	0.01	0.0123333	0.0516667	0.0143333	0.042
	Egg-V	0.00633333	0.0366667	0.00333333	0.032	0.0586667	0.0296667
	Egg-A	0.0203333	0.0166667	0.009	0.0536667	0.0163333	0.0506667
Rat11		Predicted condition
		Boy-VA	Boy-V	Boy-A	Egg-VA	Egg-V	Egg-A
Actual condition	Boy-VA	0.0793333	0.027	0.0383333	0.007	0.0116667	0.00333333
	Boy-V	0.0223333	0.0726667	0.00133333	0.001	0.068	0.00133333
	Boy-A	0.0616667	0.00966667	0.0663333	0.016	0.006	0.007
	Egg-VA	0.0143333	0.00366667	0.0163333	0.069	0.00566667	0.0576667
	Egg-V	0.0106667	0.074	0.00233333	0.002	0.076	0.00166667
	Egg-A	0.011	0.00466667	0.0103333	0.069	0.003	0.0686667
Rat14		Predicted condition
		Boy-VA	Boy-V	Boy-A	Egg-VA	Egg-V	Egg-A
Actual condition	Boy-VA	0.062	0.0186667	0.0423333	0.0183333	0.0106667	0.0146667
	Boy-V	0.039	0.035	0.0166667	0.0196667	0.0323333	0.024
	Boy-A	0.057	0.0116667	0.0543333	0.0223333	0.0116667	0.00966667
	Egg-VA	0.034	0.0163333	0.02	0.034	0.0276667	0.0346667
	Egg-V	0.0173333	0.0283333	0.0126667	0.026	0.0493333	0.033
	Egg-A	0.029	0.02	0.015	0.0336667	0.0276667	0.0413333

## Sheet: Fig 7C
RatID	Unimodal cell	Crossmodal cell
rat7	0.0680215	0.0199122
rat8	0.021093	0.0105289
rat10	0.0422939	0.0191441
rat11	0.0301309	0.0151384
rat14	0.0345609	0.0112267

## Sheet: Fig 7E
Rat7		Predicted condition
		Boy	Egg
Actual condition	Boy	0.365	0.135
	Egg	0.146	0.354
Rat8		Predicted condition
		Boy	Egg
Actual condition	Boy	0.414	0.086
	Egg	0.196	0.304
Rat10		Predicted condition
		Boy	Egg
Actual condition	Boy	0.42	0.08
	Egg	0.149	0.351
Rat11		Predicted condition
		Boy	Egg
Actual condition	Boy	0.407	0.093
	Egg	0.12	0.38
Rat14		Predicted condition
		Boy	Egg
Actual condition	Boy	0.364	0.136
	Egg	0.173	0.327

[truncated: 11 more sheets: Fig 7F, S1 Fig, S2B Fig, S2C Fig, S4F Fig, S4G Fig, S5A Fig, S5B Fig, S10 Fig, S11B Fig, S11D Fig]
